# Supplementary material for: Tcl1 coordinately promotes metabolic shift and regulates totipotency exit
Source: Life Med. 2025 Mar 14;4(3):lnaf013. doi: 10.1093/lifemedi/lnaf013 (PMC12076405; doi:10.1093/lifemedi/lnaf013)
Supplement: lnaf013_suppl_Supplementary_Figures_S1-S5_Table_S1 [file lnaf013_suppl_supplementary_figures_s1-s5_table_s1.zip]

Archive with 7 entries (7 files):
- S1_Table.xlsx
- Supplemental_Figure_legends_PE.docx
- Supplemental_Fig_S1.tif
- Supplemental_Fig_S2.tif
- Supplemental_Fig_S3.tif
- Supplemental_Fig_S4.tif
- Supplemental_Fig_S5.tif
