# Supplementary material for: Tcl1 coordinately promotes metabolic shift and regulates totipotency exit
Source: Life Med. 2025 Mar 14;4(3):lnaf013. doi: 10.1093/lifemedi/lnaf013 (PMC12076405; doi:10.1093/lifemedi/lnaf013)
Supplement: lnaf013_suppl_Supplementary_Figures_S1-S5_Table_S1 [file lnaf013_suppl_supplementary_figures_s1-s5_table_s1.zip › S1_Table.xlsx]

## Sheet: 定量引物
List of RT-qPCR Primers
Primer Name	Sequence
mDux_qPCR_F	CCCAGCGACTCAAACTCCTTC
mDux_qPCR _R	CCCTGCTGCCAGGATTTCTA
mZscan4_qPCR_F	CCCTTCCTAGTGGTCGTGAATGTCTTT
mZscan4_qPCR_R	CTGCTGTGAAGCCATTGTGGTGAC
mTcstv3_qPCR F	ACCAGCTGAAACATCCATCC
mTcstv3_qPCR R	CCATGGATCCCTGAAGGTAA
mGm4340_qPCR F	CGAGGCACTGGGTCTAAGAG
mGm4340_qPCR R	CCAATGAACAGGTCATGCTG
mActin_qPCR_F	TAGGCACCAGGGTGTGATGG
mActin_qPCR_R	CATGGCTGGGGTGTTGAAGG
mpkm2_qPCR_F	TGTCTGGAGAAACAGCCAAG
mpkm2_qPCR_R	GTTCCTCGAATAGCTGCAA
mLdha_qPCR_F	CAAACTCAAGGGCGAGATG
mLdha_qPCR_R	GTTCGCAGTTACACAGTAGTC
mHk2_qPCR_F	AGAGGGTGGAGATGGAGAAC
mHk2_qPCR_R	GGCAATGTGGTCAAACAGC
mGlut1_qPCR_F	TGGGAATCGTCGTTGGCATC
mGlut1_qPCR_R	ATGACACTGAGCAGCAGAGG
Gene	sgRNA sequence
Tcl1	TGGATGAGTTTCGTCGAAGC
	CTGCACACCCCAACCGCCTG
